# Supplementary material for: Promoting Effect of L-Fucose on the Regeneration of Intestinal Stem Cells through AHR/IL-22 Pathway of Intestinal Lamina Propria Monocytes
Source: Nutrients. 2022 Nov 12;14(22):4789. doi: 10.3390/nu14224789 (PMC9695883; doi:10.3390/nu14224789)
Supplement: Supplementary file 1 [file nutrients-14-04789-s001.zip]

Archive with 1 entries (1 files):
- nutrients-1990582-SI.pdf
